# Supplementary material for: Eco-friendly alternatives to seed chemical coating: agro-industrial byproducts as seed treatments with long-term effects on growth and reproduction
Source: Bioresour Bioprocess. 2026 Jan 24;13(1):4. doi: 10.1186/s40643-025-01000-5 (PMC12830535; doi:10.1186/s40643-025-01000-5)
Supplement: Supplementary file 1 — Supplementary Material 1 [file 40643_2025_1000_MOESM1_ESM.xlsx]

## Sheet: Meta data
Treatment	Levels	Ribitol	Sorbitol, U-13C	Glycine, N,N-dimethyl	Lactic acid	Glycolic acid	Hydroxylamine	Butyro-1,4-lactam	Valine	Urea	Benzoic acid	Glycerol	Phosphoric acid	Threonine	Glycine	Nicotinic acid	Succinic acid	Glyceric acid	Lumichrome	Fumaric acid	Alanine	Butanoic acid	Aspartic acid	Malic acid	Erythritol	Aspartic acid	Pyroglutamic acid	Butanoic acid, 4-amino	Glutamic acid	Threonic acid	Phenylalanine	Dodecanol	Glutaric acid, 2-hydroxy	Glutaric acid	Glutamic acid	2-Imidazolidone-4-carboxylic acid	Benzoic acid, 4-hydroxy	Tartaric acid	Xylose	Lyxose	Glucose, 1,6-anhydro-, beta	Lyxonic acid	Aconitic acid, cis	Glycerol-3-phosphate	Glucopyranose [-H20]	Vanillic acid	Arabinonic acid	Azelaic Acid	Shikimic acid
BSG	1	7882382	7801033	531458	1513564	35046	247672	294943	163591	23532	151433	4181055	5101083	40052	656810	178509	191895	65091	601045	619727	32299	172502	856728	5451888	87727	29920	2426780	375588	171710	137552	35375	74297	44846	12438	1878	195171	16071	14509	32649	175801	30749	87079	18091	124894	304274	16680	63149	19005	68219
BSG	2	9318386	8595047	465897	1961238	28475	347132	248859	105520	12940	257004	4474065	5568284	50341	711665	229116	195741	66237	618985	749624	131383	167548	1020466	6090533	95484	28528	2810030	339430	345046	145763	63205	69255	45513	15391	12277	237962	20881	13865	51462	219064	25556	109473	41064	155904	306157	21333	73749	13659	52937
BSG	3	6156537	5644177	152620	1446012	22792	305376	289076	113053	142399	201174	2837210	4451496	32532	440968	184193	113310	39714	994080	486351	107948	100293	492053	4181775	54810	85176	2482102	185265	76260	85373	33329	90667	28615	14654	16115	169798	94314	11383	52481	138363	28231	67310	69522	122935	346669	21442	44754	15274	38727
BSG	4	9333896	8576916	601292	1711484	27311	320465	407159	220503	26604	223554	5394425	6602023	65244	833281	250073	225038	78128	766809	984880	256584	232474	1227769	6622710	121002	137235	4661048	399290	248835	188164	78888	76921	58635	22110	35837	367429	29328	14295	80799	272639	29497	147250	103406	240361	422127	27874	95699	16391	58530
NS	1	9048721	8431170	403970	1285413	27906	344720	280234	128652	417782	253504	2111759	6730274	57900	772398	254401	324778	85056	1098844	1445631	83416	159520	1201973	6279152	78813	78342	2761963	396767	304166	100635	62191	86808	36141	15908	20238	594218	176965	21046	49448	201196	30598	79773	16879	261382	313319	23039	85143	12769	405497
NS	2	9565175	8989211	543629	1502904	41299	364066	350746	183939	791117	282385	2290640	7136473	54441	682349	281126	355704	77809	1984796	1718441	129674	190765	1106724	6926494	86087	213383	3950276	342062	161722	111275	60021	107753	44531	24773	30949	858567	320311	17116	62513	230133	248353	96647	23944	318352	454247	29028	96457	15379	78906
NS	3	8124716	7356357	338409	3339262	42745	278325	263400	119697	256320	249816	3997145	6111598	51563	588698	222284	297060	70264	1223161	1395012	67318	164790	1050145	5845439	72031	110910	2586397	283172	280187	91438	71698	101898	35185	17753	36360	490094	147232	13009	58605	193304	23166	79886	24336	286652	236869	22380	71460	26727	154703
NS	4	9180375	8521183	310517	1803053	28439	362066	255969	125124	366456	247204	2615083	6745791	49474	640877	209179	267932	66125	1137931	1330844	304654	181834	1202323	5912372	78894	129281	3570691	297773	222541	103347	69687	109951	34431	17809	29218	643881	205925	135645	65729	207853	18957	86633	19499	305533	338361	23743	81177	19436	85139
GP	1	7660829	6924970	277079	1194129	24173	244645	187628	60392	13222	185103	2312515	4491462	33288	510912	143465	174545	48227	553835	583549	41000	108471	816640	5290059	66168	12185	1625256	239686	246767	85487	35096	65598	26687	11424	1466	118528	30169	133954	41105	176616	31814	67973	11584	114693	178689	20278	55573	14636	77908
GP	2	9219154	8436260	383906	2805489	35877	286665	259830	86884	17747	245108	3280341	5189208	48265	644406	224424	251781	69260	747223	897181	127976	155073	1248534	6415784	94468	61184	3029279	338276	296714	125084	61497	94493	37489	16713	26825	235772	24600	18346	44806	240884	23496	94118	17573	212706	310517	24839	72712	18432	62431
GP	3	9562703	8770156	495962	2822682	34748	292407	320600	140723	20500	262718	3568988	5725143	59084	707518	272356	256826	79540	727994	977142	188164	165295	1437428	6472851	92801	105469	3919910	396670	342848	125279	79190	92214	44721	19100	43705	301191	18372	10571	45952	233971	22726	104532	31049	235971	310372	23296	75135	14296	61119
GP	4	8353965	7706814	401258	1709707	21051	317245	270528	106058	16808	258208	2738861	4937457	48781	577927	211338	200667	52629	817994	777575	189475	118678	1070023	5574392	69470	79854	3119203	266444	179388	89094	53839	76038	31391	15366	22202	257491	19577	16235	55144	181433	22479	72090	33509	195256	255343	19483	55734	11679	55157
Im4x25	1	9820776	8985369	525544	2094184	28928	384797	285128	124520	134297	268806	3811489	5370182	58000	736114	241643	208813	74058	815205	861448	65616	199975	1012503	6073109	89437	45137	3151305	391104	409680	135388	65663	88960	42037	16610	22781	596167	113576	116874	56394	258856	30193	107570	25429	233598	318841	26205	80892	18275	62966
Im4x25	2	8231273	7483972	505159	2396281	134097	334368	289385	96022	602788	296583	2880674	6054117	42131	585682	273514	207793	114581	2929254	952438	84300	178171	534947	5686046	80540	80510	3341007	209734	129627	112747	33711	141743	47803	20221	19199	471017	134246	26518	72848	207987	1088310	84709	44454	229669	308480	32506	88610	25266	54888
Im4x25	3	9567492	8812148	573315	2298131	29201	330619	350378	166659	388889	270827	4412259	6159984	56553	690845	273574	242839	73833	1317737	1068610	146673	199830	940976	6562574	84549	171372	4373101	343379	268150	130385	64795	83112	47642	20775	50088	624705	114293	19576	45348	244568	30648	99661	54704	268149	357764	26174	78997	27143	46094
Im4x25	4	8534434	7915729	464027	2837147	38163	404084	298512	155173	458807	255113	4495537	5867609	54956	599859	250839	166234	79331	1714229	806801	224935	179974	787931	6138182	84190	132003	3823964	300118	147267	150742	50271	90350	37979	18617	21577	493911	165437	2412669	62563	229735	28950	114920	42023	242276	1308455	24368	73508	24926	117932
Celest top	1	9986478	9281856	464987	1995199	30852	261001	239067	110130	17129	190480	4029253	6791751	65413	781423	225005	311059	78654	597492	1379975	45896	172813	1623865	7241352	96149	32121	2639794	779072	529298	152846	92065	84544	50830	13825	15340	304409	27379	11532	50242	266095	47710	131362	18715	253865	152309	25611	91755	16038	71622
Celest top	2	10135999	9468366	537364	1573855	26564	291416	277155	122087	15727	246802	4553588	7600706	79451	834774	273081	333211	84506	639750	1599144	118276	194700	1783729	7789220	103201	69908	3400230	600633	545629	170660	99356	88731	54588	18640	47652	288440	25127	18580	68666	308104	29140	147649	30377	296482	295889	26686	102217	14101	78691
Celest top	3	10097749	9199739	461124	1407080	28033	330079	266204	133196	16979	244359	4136261	7360383	77096	896447	271211	311274	79276	644432	1514710	196953	183352	1765132	7288147	97945	108892	4065498	464177	426028	156207	107394	100837	54089	18768	62782	342003	23475	27490	63758	272870	27049	135610	35278	299478	208295	27590	95957	17871	428651
Celest top	4	9232408	8493071	537270	2396997	31395	302037	342461	175976	54494	246897	4670508	7144849	70397	797426	273809	280058	75555	803842	1426691	294470	185682	1467433	6870119	87843	201252	4489068	381053	212992	151348	88518	128354	48248	23727	58722	295095	25428	16657	67843	251432	30446	133254	44262	318926	356002	28214	92530	19352	72418
WB	1	9977917	9327190	537392	2034107	39635	385773	368031	168151	299814	277054	5800825	6786790	89810	967747	288134	300373	93266	1117826	1258614	68088	250568	1446055	7132746	106516	92041	3819176	584881	499349	162824	94785	97147	60544	19716	44336	655636	101959	21130	49536	279104	33198	145873	30016	295474	282912	32156	107067	16925	467235
WB	2	9731387	9145056	565221	1701130	29889	422152	364652	188396	488916	290571	4120656	7556640	63251	779152	277602	366832	81261	1217125	1622397	112029	244696	1309076	7905296	104080	201402	4289347	389674	385483	155164	80148	102327	69189	22549	90968	714589	177634	36240	67461	257890	28003	140414	47161	307855	448160	33951	99951	21506	83133
WB	3	10292252	9485924	597447	1404795	61788	308638	354095	197125	1094680	286248	3790981	6985743	74912	873581	319205	337076	95052	2422268	1543746	187519	275131	1275721	7818854	119507	353577	5085723	396711	327627	176417	85002	126667	61493	27790	109049	780966	261573	27331	81876	313338	173047	161249	52290	334470	261701	40067	126173	35360	83810
WB	4	9897884	9158746	570997	2051636	35410	351126	344161	195346	175448	264336	5231170	6751437	78034	827169	290419	291056	87494	987198	1470591	238254	251615	1412114	7142357	110783	170686	4806879	371701	362344	157067	100805	101236	60920	23504	56643	771447	99952	16932	72073	282010	30115	141571	61904	305415	426189	25237	99213	21468	67421
WP	1	9794025	9236147	495924	1448194	29491	353433	337857	183099	614829	246427	3691221	7492464	67774	746171	292998	250155	102250	1275730	977925	86740	250704	1236629	7252549	102094	131634	3900684	401609	340710	175788	74728	88728	48459	23142	35969	679702	333123	1106859	60086	289569	29108	144397	26050	270955	714342	27466	108740	14865	295003
WP	2	9993781	9342625	397263	1993266	29708	374817	325698	151056	301708	262221	3500105	7053493	66842	747166	303499	296245	93689	1226039	1186186	122627	252646	1356628	7336385	101795	133815	3828028	354404	387963	156822	92481	110776	55717	21657	58239	722083	111607	29911	77022	319555	27415	132687	33828	311891	389399	27730	115298	18863	60359
WP	3	9851551	9166510	537762	3014684	38096	384469	342394	169896	780027	281015	4219254	7201699	58904	758346	320314	270672	93495	1431025	1028812	138545	243830	1251257	6760138	98265	231433	4204027	315547	325944	146752	87306	102251	55873	24746	63802	733475	353999	171987	72220	315173	35180	125473	44014	324926	422327	30150	102724	33195	81997
WP	4	8261071	7658067	652031	1530496	88407	290641	379988	206413	1170610	251239	3044623	6231852	59592	721541	309088	211491	159972	2492047	1028490	199578	187616	685148	5469811	97572	305117	4605638	712615	121170	159520	48884	92192	51140	24928	39429	671632	141523	169473	67201	243591	1408628	95353	62143	263428	680201	28780	124585	33215	189875
WS	1	8061635	7278766	346991	2121175	25793	318625	196140	70662	15949	205870	2404148	4668808	44904	608314	164633	236227	43876	552674	787995	70139	104813	1174532	5143624	57355	17448	2096093	241243	302318	85218	41063	61368	28143	9312	3088	200834	19942	8855	23669	124364	19742	65045	13310	134756	205360	17723	49636	8445	75984
WS	2	10191427	9437425	479142	2809222	33753	333417	300866	155028	15834	286508	4057715	6523082	89824	903093	249496	361177	79906	640288	1387337	130172	217237	1978599	6830528	94184	104668	4447657	540445	578327	170171	116376	84808	53684	16854	66881	395463	23081	12337	51222	223093	23278	120552	27410	311844	276422	31031	91748	16519	197386
WS	3	7775326	6912258	326695	1194151	20665	423984	226033	110597	19864	226714	2412437	4930255	44323	565920	206128	229967	44210	726183	834316	215367	111893	1027751	5077806	57388	71665	3069102	207652	153099	89546	48400	81001	30789	11667	16693	248747	21564	8407	38192	131964	12626	67133	26799	185026	240279	19376	50854	14893	46825
WS	4	6765704	6156260	260405	2434508	27262	414984	223345	115005	30981	237090	2214632	4223260	33329	468220	164415	182777	41758	726383	762569	235374	103141	620415	4260531	45821	81237	2753285	156102	45577	71308	29296	96684	22259	12321	5344	204829	25139	13796	41721	105386	19135	53622	39953	146463	278235	18815	43575	11768	41374
Wwax	1	10277945	9567012	552309	2402386	34285	270683	345909	123876	202946	233127	3498095	8593485	66241	739750	279951	215263	83940	1068916	900802	45283	252536	1311583	5321667	112149	75020	3302102	500738	499811	131206	89518	74140	43646	17183	27678	642797	120679	19725	65838	286409	28864	136850	17588	317033	346639	26526	103859	19911	144782
Wwax	2	8742584	8043473	325247	1996132	29886	391177	216459	97911	235305	250709	3281737	6986183	46906	563653	217118	186275	62959	927495	763690	83479	159966	902263	4841989	76910	48177	2434162	224811	279030	92355	47080	109032	33993	14082	16465	412305	102831	15690	47437	195138	32246	92339	18222	214123	311340	21274	69247	18675	58028
Wwax	3	9323982	8513445	436520	2010163	34218	374383	267837	135392	575404	272744	3046242	8895405	51373	701390	253595	322466	83390	1223132	1355869	138210	251370	1177882	6649982	101558	112478	3573916	331134	417457	129235	79680	63887	42855	18482	42760	513493	239030	74027	65704	265542	25866	128698	29594	293808	337823	28165	101239	29822	60222
Wwax	4	8638458	7980100	451492	1482587	35899	366840	309150	134871	220821	250560	2216648	8042682	42141	581318	234529	242005	73094	1192247	1136370	144860	177777	762276	5726815	77146	138907	3464633	233076	148300	95267	46267	116303	35021	18140	27106	550053	127001	22745	60580	194487	28003	94879	34102	269131	275385	25673	72033	29849	50948
[truncated: 35 more columns]
